# Supplementary material for: Detwinning Mechanism for Nanotwinned Cubic Boron Nitride with Unprecedented Strength: A First-Principles Study
Source: Nanomaterials (Basel). 2019 Aug 3;9(8):1117. doi: 10.3390/nano9081117 (PMC6723601; doi:10.3390/nano9081117)
Supplement: Supplementary file 1 [file nanomaterials-09-01117-s001.zip]

Archive with 7 entries (7 files):
- Supplementary Movie 7.avi
- Supplementary Movie 1.avi
- Supplementary Movie 2.avi
- Supplementary Movie 3.avi
- Supplementary Movie 4.avi
- Supplementary Movie 5.avi
- Supplementary Movie 6.avi
